# Supplementary material for: Impact of family doctors on gradient utilization of health services among diabetic patients: evidence from a real-world study
Source: Front Health Serv. 2025 Aug 22;5:1618955. doi: 10.3389/frhs.2025.1618955 (PMC12411513; doi:10.3389/frhs.2025.1618955)
Supplement: Supplementary file 1 [file Table1.xlsx]

## Sheet: Sup 1-2
Supplement Table 1 Marginal effect of the results for the impact of the family doctor system on outpatient visits in patients with diabetes						Supplement Table 2 Marginal effect of the results for the impact of the family doctor system on inpatient in patients with diabetes
	Total	Community health centers inpatient visits	Secondary hospitals inpatient visits	Tertiary hospitals inpatient visits			Total	Community health centers inpatient visits	Secondary hospitals inpatient visits	Tertiary hospitals inpatient visits
Variables	marginal effect	marginal effect	marginal effect	marginal effect		Variables	marginal effect	marginal effect	marginal effect	marginal effect
Contract Status						Contract Status
Non-contracted	Ref.					Non-contracted	Ref.
Contracted	-2.19	-0.77	-1.3	-0.82		Contracted	0.03	0.14	0.16	0
Gender						Gender
Femal	Ref.					Femal	Ref.
Male	-6.81	-4.56	-1.27	-0.55		Male	0.03	0	0.01	0.02
Age						Age
<50	Ref.					<50	Ref.
50-54	3.14	2.35	0.36	0.2		50-54	0.02	0	0.01	0.01
55-59	5.79	4.04	0.74	0.72		55-59	0.07	0.01	0.02	0.03
60-64	10.94	7.88	1.35	1.2		60-64	0.1	0.02	0.03	0.04
65-69	16.33	12.14	1.95	1.51		65-69	0.14	0.03	0.05	0.05
70-74	20.51	15.23	2.53	1.79		70-74	0.2	0.04	0.08	0.07
75-79	24.42	18.11	3.25	1.94		75-79	0.29	0.07	0.12	0.07
80-84	26.7	20.04	3.7	1.81		80-84	0.32	0.11	0.16	0.05
≥85	25.1	18.73	3.88	1.47		≥85	0.54	0.21	0.29	0.05
Region						Region
Urban	Ref.					Urban	Ref.
Suburban	-8.03	-3.86	-0.82	-3.77		Suburban	-0.02	0.01	0.04	-0.07
BMI						BMI
<22	Ref.					<22	Ref.
22-23	0.61	0.64	0.04	-0.11		22-23	-0.01	0	0	0
24-25	0.96	0.98	0.15	-0.21		24-25	-0.01	0	0	0
26-27	1.71	1.48	0.32	-0.14		26-27	0	0	0.01	0
≥28	3.42	2.56	0.82	-0.05		≥28	0.03	0	0.03	0
SBP						SBP
<120	Ref.					<120	Ref.
120–139	0.11	0.28	-0.21	0.11		120–139	-0.01	0	0	0
140–159	0.17	0.81	-0.31	-0.48		140–159	-0.02	0	0	-0.01
160–179	-0.38	1.43	-0.89	-0.94		160–179	-0.04	-0.02	-0.01	-0.01
≥180	-1.05	0.35	-0.7	-1.19		≥180	-0.03	-0.01	0	-0.02
Drinking						Drinking
Never	Ref.					Never	Ref.
Occasional	0.36	-0.09	0.18	0.12		Occasional	0.02	0	0	0.01
Often	5.98	3	1.4	1.41		Often	0.15	0.03	0.05	0.07
Daily	4.59	2.23	0.97	1.26		Daily	0.07	0.01	0.02	0.03
Smoking						Smoking
Daily smoker	Ref.					Daily smoker	Ref.
Occasional smoker	-0.87	0	-0.37	-0.51		Occasional smoker	-0.06	-0.02	-0.02	-0.02
Former smoker	-3.76	-0.67	-1.33	-1.18		Former smoker	-0.12	-0.02	-0.05	-0.06
Never smoked	-3.63	-0.55	-1.44	-1.67		Never smoked	-0.01	-0.02	-0.05	-0.04
Regular Activity						Regular Activity
No	Ref.					No	Ref.
Yes	2	1.63	0.23	0.06		Yes	0.06	0.02	0.03	0.01

## Sheet: Sup3-4
Supplement Table 3 Robustness analysis of the results for the impact of the family doctor system on outpatient visits in patients with diabetes						Supplement Table 4 Robustness analysis of the results for the impact of the family doctor system on inpatient in patients with diabetes
	Total	Community health centers inpatient visits	Secondary hospitals inpatient visits	Tertiary hospitals inpatient visits			Total	Community health centers inpatient visits	Secondary hospitals inpatient visits	Tertiary hospitals inpatient visits
Variables	ZINB	ZINB	ZINB	ZINB		Variables	ZINB	ZINB	ZINB	ZINB
Contract Status						Contract Status
Non-contracted	Ref.					Non-contracted	Ref.
Contracted	-0.070***	-0.040***	-0.197***	-0.171***		Contracted	0.085***	0.285***	0.090***	0.021***
Gender						Gender
Femal	Ref.					Femal	Ref.
Male	-0.207***	-0.229***	-0.193***	-0.115***		Male	0.072***	0.064***	0.052***	0.138***
Age						Age
<50	Ref.					<50	Ref.
50-54	0.144***	0.267***	0.106***	0.085***		50-54	0.104***	0.242***	0.071***	0.122***
55-59	0.260***	0.431***	0.205***	0.238***		55-59	0.295***	0.643***	0.224***	0.316***
60-64	0.454***	0.710***	0.334***	0.363***		60-64	0.412***	0.913***	0.317***	0.428***
65-69	0.626***	0.927***	0.429***	0.430***		65-69	0.518***	1.219***	0.416***	0.501***
70-74	0.739***	1.053***	0.506***	0.478***		70-74	0.678***	1.591***	0.601***	0.577***
75-79	0.836***	1.160***	0.598***	0.502***		75-79	0.824***	1.986***	0.784***	0.571***
80-84	0.890***	1.228***	0.653***	0.481***		80-84	0.936***	2.369***	0.934***	0.476***
≥85	0.856***	1.174***	0.652***	0.405***		≥85	1.230***	2.966***	1.268***	0.452***
Region						Region
Urban	Ref.					Urban	Ref.
Suburban	-0.247***	-0.189***	-0.128***	-0.812***		Suburban	-0.051***	0.266***	0.231***	-0.484***
BMI						BMI
<22	Ref.					<22	Ref.
22-23	0.020***	0.031***	0.006**	-0.024***		22-23	-0.034***	-0.111***	-0.019***	-0.022***
24-25	0.030***	0.047***	0.023***	-0.044***		24-25	-0.029***	-0.135***	0.007	-0.030***
26-27	0.053***	0.072***	0.049***	-0.031***		26-27	0.004	-0.081***	0.054***	-0.013
≥28	0.102***	0.122***	0.120***	-0.007		≥28	0.087***	-0.026	0.171***	0.030***
SBP						SBP
<120	Ref.					<120	Ref.
120–139	0.005**	0.013***	-0.031***	0.023***		120–139	-0.023***	-0.172***	-0.012	0.013
140–159	0.005	0.036***	-0.046***	-0.109***		140–159	-0.066***	-0.277***	-0.015	-0.075***
160–179	-0.001	0.064***	-0.135***	-0.213***		160–179	-0.121***	-0.473***	-0.073**	-0.074**
≥180	-0.033**	0.023	-0.112***	-0.268***		≥180	-0.090**	-0.275**	0.028	-0.168**
Drinking						Drinking
Never	Ref.					Never	Ref.
Occasional	0.012**	0.004	0.033***	0.038**		Occasional	0.061***	-0.013	0.034	0.105***
Often	0.194***	0.146***	0.214***	0.314***		Often	0.381***	0.514***	0.293***	0.464***
Daily	0.152***	0.111***	0.153***	0.295***		Daily	0.190***	0.296***	0.100***	0.281***
Smoking						Smoking
Daily smoker	Ref.					Daily smoker	Ref.
Occasional smoker	-0.028***	0	-0.051***	-0.102***		Occasional smoker	-0.153***	-0.333***	-0.144***	-0.128***
Former smoker	-0.128***	-0.035***	-0.223***	-0.437***		Former smoker	-0.384***	-0.442***	-0.289***	-0.497***
Never smoked	-0.120***	-0.031***	-0.231***	-0.392***		Never smoked	-0.311***	-0.345***	-0.305***	-0.308***
Regular Activity						Regular Activity
No	Ref.					No	Ref.
Yes	0.061***	0.077***	0.033***	0.015***		Yes	0.173***	0.383***	0.194***	0.091***

## Sheet: table
Variables	Total		Community health centers inpatient visits		Secondary hospitals inpatient visits		Tertiary hospitals inpatient visits			Variables	Total		Community health centers inpatient visits		Secondary hospitals inpatient visits		Tertiary hospitals inpatient visits
	IRR	95%CI	IRR	95%CI	IRR	95%CI	IRR	95%CI			IRR	95%CI	IRR	95%CI	IRR	95%CI	IRR	95%CI
Contract Status										Contract Status
Non-contracted	Ref.									Non-contracted	Ref.
Contracted	0.93***	0.93-0.94	0.96***	0.96-0.97	0.82***	0.82-0.83	0.84***	0.84-0.85		Contracted	1.09***	1.08-1.09	1.33***	1.30-1.36	1.09***	1.08-1.10	1.02***	1.01-1.03
Gender										Gender
Femal	Ref.									Femal	Ref.
Male	0.81***	0.80-0.81	0.80***	0.80-0.80	0.82***	0.82-0.83	0.89***	0.89-0.90		Male	1.07***	1.06-1.08	1.06***	1.04-1.09	1.05***	1.04-1.06	1.15***	1.13-1.16
Age										Age
<50	Ref.									<50	Ref.
50-54	1.17***	1.16-1.18	1.23***	1.22-1.25	1.07***	1.05-1.08	1.05***	1.03-1.07		50-54	1.07***	1.05-1.11	1.19***	1.04-1.36	1.04**	1.00-1.08	1.10***	1.05-1.15
55-59	1.32***	1.31-1.33	1.41***	1.39-1.42	1.15***	1.13-1.16	1.19***	1.17-1.21		55-59	1.28***	1.25-1.32	1.77***	1.58-1.98	1.20***	1.16-1.23	1.31***	1.27-1.37
60-64	1.61***	1.60-1.62	1.79***	1.78-1.81	1.27***	1.26-1.29	1.33***	1.30-1.35		60-64	1.44***	1.40-1.47	2.32***	2.09-2.59	1.31***	1.27-1.35	1.45***	1.40-1.51
65-69	1.91***	1.90-1.93	2.23***	2.21-2.25	1.40***	1.38-1.41	1.41***	1.39-1.44		65-69	1.59***	1.55-1.63	3.13***	2.82-3.48	1.42***	1.39-1.48	1.55***	1.50-1.61
70-74	2.15***	2.14-2.17	2.54***	2.52-2.56	1.52***	1.50-1.53	1.49***	1.47-1.51		70-74	1.87***	1.83-1.91	4.55***	4.10-5.06	1.73***	1.67-1.78	1.68***	1.62-1.74
75-79	2.37***	2.35-2.39	2.83***	2.81-2.86	1.66***	1.64-1.68	1.53***	1.50-1.56		75-79	2.16***	2.11-2.22	6.78***	6.09-7.55	2.07***	2.01-1.24	1.67***	1.61-1.74
80-84	2.50***	2.48-2.52	3.03***	3.00-3.06	1.76***	1.73-1.78	1.49***	1.47-1.52		80-84	2.42***	2.36-2.48	9.92***	8.90-11.06	2.41***	2.33-2.49	1.52***	1.47-1.58
≥85	2.41***	2.39-2.43	2.90***	2.87-2.93	1.79***	1.77-1.82	1.40***	1.38-1.43		≥85	3.38***	3.28-3.47	18.53***	16.58-20.71	3.55***	3.41-3.69	1.56***	1.49-1.62
Region										Region
Urban	Ref.									Urban	Ref.
Suburban	0.78***	0.78-0.79	0.83***	0.82-0.83	0.88***	0.88-0.89	0.44***	0.44-0.45		Suburban	0.95***	0.94-0.96	1.29***	1.26-1.33	1.26***	1.24-1.27	0.62***	0.61-0.62
BMI										BMI
<22	Ref.									<22	Ref.
22-23	1.01***	1.01-.02	1.03***	1.02-1.03	1.00***	1.00-1.01	0.97***	0.97-0.98		22-23	0.96***	0.95-0.97	0.88***	0.85-0.92	0.98**	0.97-0.99	0.98***	0.96-0.99
24-25	1.03***	1.02-1.03	1.04***	1.04-1.05	1.02***	1.01-1.02	0.95***	0.95-0.96		24-25	0.97***	0.96-0.98	0.06	0.83-0.90	1	0.99-1.02	0.97***	0.95-0.98
26-27	1.05***	1.05-1.06	1.07***	1.06-1.07	1.04***	1.04-1.05	0.97***	0.96-0.98		26-27	1.00***	0.99-1.01	0.92***	0.88-0.96	1.05***	1.03-1.07	0.98***	0.97-1.00
≥28	1.10****	1.10-1.11	1.12***	1.12-1.13	1.12***	1.11-1.13	0.98**	0.97-1.00		≥28	1.08***	1.07-1.10	0.96***	0.92-1.00	1.18***	1.16-1.20	1.02***	1.00-1.04
SBP										SBP
<120	Ref.									<120	Ref.
120–139	1.00*	0.99-1.00	1.01***	1.00-1.01	0.96***	0.93-0.97	1.02***	1.01-1.03		120–139	0.97***	0.96-0.99	0.85***	0.80-0.89	0.98	0.96-1.00	1.01	0.98-1.03
140–159	1.00*	0.99-1.01	1.03***	1.03-1.04	0.95***	0.94-0.96	0.90***	0.88-0.91		140–159	0.93***	0.91-0.95	0.75***	0.69-0.81	0.98	0.95-1.01	0.92***	0.89-0.95
160–179	0.99	0.98-1.01	1.06***	1.05-1.08	0.87***	0.85-0.89	0.80***	0.78-0.83		160–179	0.89***	0.85-0.93	0.64***	0.54-0.75	0.93**	0.88-0.99	0.93***	0.87-0.99
≥180	0.96**	0.94-0.99	1.01	0.99-1.04	0.90***	0.85-0.95	0.75***	0.70-0.81		≥180	0.91***	0.84-0.99	0.77*	0.59-1.00	1.03***	0.92-1.16	0.83***	0.73-0.95
Drinking										Drinking
Never	Ref.									Never	Ref.
Occasional	1.01**	1.00-1.02	0.99	0.98-1.00	1.03***	1.00-1.05	1.03**	1.00-1.06		Occasional	1.06***	1.02-1.10	0.99	0.85-1.16	1.03***	0.98-1.08	1.12***	1.05-1.19
Often	1.21***	1.20-1.21	1.15***	1.14-1.16	1.24***	1.22-1.25	1.37***	1.34-1.39		Often	1.47***	1.43-1.50	1.75***	1.59-1.93	1.34***	1.30-1.38	1.59***	1.54-1.65
Daily	1.16***	1.15-1.16	1.11***	1.11-1.12	1.16***	1.15-1.17	1.33***	1.31-1.35		Daily	1.21***	1.18-1.23	1.38***	1.27-1.49	1.10***	1.07-1.13	1.32***	1.28-1.36
Smoking										Smoking
Daily smoker	Ref.									Daily smoker	Ref.
Occasional smoker	0.97***	0.96-0.97	0.99	0.99-1.00	0.94***	0.93-0.95	0.89***	0.88-0.90		Occasional smoker	0.85***	0.84-0.86	0.71***	0.67-0.75	0.86***	0.84-0.87	0.87***	0.85-0.89
Former smoker	0.88***	0.87-0.89	0.96***	0.95-0.98	0.80***	0.78-0.82	0.63***	0.61-0.65		Former smoker	0.67***	0.64-0.70	0.64***	0.52-0.79	0.74***	0.70-0.78	0.59***	0.56-0.63
Never smoked	0.88***	0.88-0.89	0.97***	0.96-0.98	0.78***	0.77-0.80	0.66***	0.65-0.68		Never smoked	0.72***	0.69-0.74	0.68***	0.59-0.78	0.73***	0.69-0.76	0.71***	0.68-0.75
Regular Activity										Regular Activity
No	Ref.									No	Ref.
Yes	1.06***	1.06-1.07	1.08***	1.07-1.08	1.03***	1.03-1.03	1.01***	1.00-1.02		Yes	1.18***	1.17-1.19	1.45***	1.41-1.49	1.21***	1.20-1.22	1.09***	1.08-1.10
